# Supplementary material for: TRABID inhibition activates cGAS/STING-mediated anti-tumor immunity through mitosis and autophagy dysregulation
Source: Nat Commun. 2023 May 26;14:3050. doi: 10.1038/s41467-023-38784-z (PMC10220035; doi:10.1038/s41467-023-38784-z)
Supplement: Supplementary file 10 — Source Data [file 41467_2023_38784_MOESM10_ESM.xlsx]

## Sheet: Figure.1
	Figure 1
	b									f
		fig.1b	metaphase to mitotic exit (min)				fig.1b	metaphase to mitotic exit			fig.1f	mitotic error (%)				fig.1f	mitotic error
			CTL	KO			Unpaired t test-(Two-tailed)	Adjusted P Value				CTL	KO			Unpaired t test-(Two-tailed)	Adjusted P Value
			17.6191	25.2759			CTL vs.KO	0.014				12	58			CTL vs.KO	<0.0001
			21.2188	27.2542								16	52
			16.8889	23.9								14	54
		Mean	18.5756	25.4767							Mean	14	54.6667
		SD	2.318	1.68612							SD	2	3.05505
										g
	c										fig.1g	cytokinesis failure (%)				fig.1g	cytokinesis failure
		fig.1c	lagging chromosome (%)				fig.1c	lagging chromosome				CTL	KO			Unpaired t test-(Two-tailed)	Adjusted P Value
			CTL	KO			Unpaired t test-(Two-tailed)	Adjusted P Value				2	24			CTL vs.KO	0.0002
			6	16			CTL vs.KO	0.0085				2	28
			2	18								0	30
			6	12							Mean	1.33333	27.3333
		Mean	4.66667	15.3333							SD	1.1547	3.05505
		SD	2.3094	3.05505
										h
											fig.1h	mitotic error (%)				fig.1h	mitotic error
												shLuc	shTRABID#1	shTRABID#2		Tukey's multiple comparisons test	Adjusted P Value
												4	32	28		shLuc vs. shTRABID #1	0.0009
	d											2	26	25.49		shLuc vs. shTRABID #2	0.0011
		fig.1d	chromosome mis-segregation (%)				fig.1d	chromosome mis-segregation				12	26	28
			CTL	KO			Unpaired t test-(Two-tailed)	Adjusted P Value			Mean	6	28	27.1633
			0	8			CTL vs.KO	0.0406			SD	5.2915	3.4641	1.44915
			4	16
			6	12
		Mean	3.33333	12						i
		SD	3.05505	4							fig.1i	mitotic error (%)				fig.1i	mitotic error
												siCtrl	siTRABID			Unpaired t test-(Two-tailed)	Adjusted P Value
												6	18			siCtrl vs. siTRABID	0.0018
	e											8	20
		fig.1e	chromosome bridge (%)				fig.1e	chromosome bridge				6	24
			CTL	KO			Unpaired t test-(Two-tailed)	Adjusted P Value			Mean	6.66667	20.6667
			8	36			CTL vs.KO	0.001			SD	1.1547	3.05505
			12	32
			8	42
		Mean	9.33333	36.6667
		SD	2.3094	5.03322
										j
											fig.1j	mitotic error (%)				fig.1j	mitotic error
												siTRABID+WT	siTRABID+CS			Unpaired t test-(Two-tailed)	Adjusted P Value
												4	32			siTRABID+WT vs. siTRABID+ CS	0.0014
												4	22
												2	26
											Mean	3.33333	26.6667
											SD	1.1547	5.03322

## Sheet: Figure.2
	Figure 2
	b
		fig.2b	shTRABID/control (Fold)									fig.2b	shTRABID/control (Fold)
			Control	CDT1	INCENP	CDCA5	UBE2S	CDKN2A	Aurora B	Survivin		Unpaired t test-(Two-tailed)	Adjusted P Value
			1	0.52266	0.5439	0.816	0.55112	0.69664	0.69238	0.81061		control vs. CDT1	3.99847e-06
			1	0.53063	0.55996	0.50666	0.66707	0.56986	0.70447	0.60887		control vs. INCENP	4.69296e-05
			1	0.48541	0.61838	0.54274	0.67307	0.72279	0.74417	0.69862		control vs. CDCA5	0.0179517
		Mean	1	0.5129	0.57408	0.6218	0.63042	0.663097	0.713673	0.706033		control vs. UBE2S	0.000740073
		SD	0	0.0241383	0.0391963	0.169147	0.0687413	0.0817971	0.0270939	0.101074		control vs. CDKN2A	0.00204168
												control vs. Aurora B	5.24025e-05
												control vs. Survivin	0.00729466
	c
		fig.2c	Relative TRABID mRNA levels									fig.2c	Relative TRABID mRNA levels
			Vehicle	Lovastatin	Aphidicolin	RO-3306	Nocodazole					Tukey's multiple comparisons test	Adjusted P Value
			0.986233	1.02811	1.03527	1.20581	2.75108					Vehicle vs. Lovastatin	0.7905
			1.06437	1.1487	0.952638	1.14076	2.71321					Vehicle vs. Aphidicolin	0.9993
			0.952638	1.00696	0.97942	1.11729	2.88786					Vehicle vs. RO-3306	0.0956
		Mean	1.00108	1.06126	0.989108	1.15462	2.78405					Vehicle vs. Nocodazole	<0.0001
		SD	0.0573267	0.0764624	0.0421567	0.0458582	0.091873
	d							e				f
	g							h

## Sheet: Figure.3
	Figure 3
	a												b													c
	d												e													f
	g												h											i
	j
													fig.3j	Relative level of Aurora B													fig.3j	half life of Aurora B					fig.3j	Relative level of Aurora B						fig.3h	Relative level of Survivin
														shLuc				shTRABID#1				shTRABID#2					simple linear regression	shLuc	4.65991					Tukey's multiple comparisons test			Adjusted P Value				Tukey's multiple comparisons test			Adjusted P Value
													CHX (hr)	0	0.5	1	4	0	0.5	1	4	0	0.5	1	4			shTRABID#1	0.952928					0							0
														1.11039	1.06493	0.89979	0.644028	1.2353	0.64876	0.30085	0.23441	1.19681	0.65123	0.453	0.16207			shTRABID#2	0.769504						shLuc vs. shTRABID#2		>0.9999					shLuc vs. shTRABID#2		>0.9999
														0.895312	0.798742	0.771059	0.540305	0.75889	0.45642	0.25185	0.09125	0.7427	0.34653	0.25304	0.08303										shLuc vs. shTRABID#3		>0.9999					shLuc vs. shTRABID#3		>0.9999
														0.994303	0.966988	0.746237	0.469285	1.00581	0.68294	0.48799	0.29623	1.06049	0.70943	0.32095	0.16673										shTRABID#2 vs. shTRABID#3		>0.9999					shTRABID#2 vs. shTRABID#3		>0.9999
													Mean	1	0.943555	0.805695	0.551206	1	0.59604	0.346897	0.207297	1	0.569063	0.34233	0.137277									0.5							0.5
													SD	0.10765	0.134634	0.0824281	0.08788	0.238258	0.122116	0.124622	0.105145	0.23302	0.194904	0.10168	0.0470367
																																			shLuc vs. shTRABID#2		0.0179					shLuc vs. shTRABID#2		0.0372
																																			shLuc vs. shTRABID#3		0.0105					shLuc vs. shTRABID#3		0.0278
																																			shTRABID#2 vs. shTRABID#3		0.9713					shTRABID#2 vs. shTRABID#3		0.9903
																																		1							1
																																			shLuc vs. shTRABID#2		0.0018					shLuc vs. shTRABID#2		0.0025
													fig.3j	Relative level of Survivin													fig.3j	half life of Survivin							shLuc vs. shTRABID#3		0.0017					shLuc vs. shTRABID#3		0.0142
														shLuc				shTRABID#1				shTRABID#2					simple linear regression	shLuc	1.81125						shTRABID#2 vs. shTRABID#3		0.9992					shTRABID#2 vs. shTRABID#3		0.7505
													CHX (hr)	0	0.5	1	4	0	0.5	1	4	0	0.5	1	4			shTRABID#1	0.663208					4							4
														1.15606	0.80775	0.73712	0.31535	1.06016	0.48847	0.16665	0.06658	1.19743	0.74584	0.28507	0.15015			shTRABID#2	0.864532
														1.00269	0.95896	0.67053	0.25198	1.1279	0.56458	0.34639	0.19795	1.04273	0.39437	0.40854	0.17935										shLuc vs. shTRABID#2		0.0192					shLuc vs. shTRABID#2		0.3193
														0.84125	0.61761	0.53702	0.26726	0.81194	0.40984	0.10649	0.05357	0.75984	0.2761	0.17988	0.10641										shLuc vs. shTRABID#3		0.0047					shLuc vs. shTRABID#3		0.4994
													Mean	1	0.794773	0.648223	0.278197	1	0.48763	0.20651	0.106033	1	0.472103	0.291163	0.145303										shTRABID#2 vs. shTRABID#3		0.8229					shTRABID#2 vs. shTRABID#3		0.9395
													SD	0.157422	0.171045	0.101898	0.0330703	0.166349	0.0773734	0.124818	0.0798675	0.221902	0.244327	0.114452	0.0367107
	k

## Sheet: Figure.4
	Figure 4
	a												d
		fig.4a	HeLa micronuclei (%)					fig.4a	HeLa micronuclei (%)					fig.4d	HeLa micronuclei (%)
			shLuc	shTRABID#1	shTRABID#2			Tukey's multiple comparisons test	Adjusted P Value						shLuc				shTRABID#1				shTRABID#2
			8.33333	50	51.7241			shLuc vs. shTRABID #1	<0.0001						Vector	Aurora B+Survivin	VPS34	Aurora B+ Survivn+VPS34	Vector	Aurora B+Survivin	VPS34	Aurora B+ Survivn+VPS34	Vector	Aurora B+Survivin	VPS34	Aurora B+ Survivn+VPS34
			8	53.8462	50			shLuc vs. shTRABID #2	<0.0001						14.2857	15.3846	15.1515	13.3333	55.5556	38.8889	41.6667	27.7778	45	38.4615	33.3333	25
			7.40741	51.7241	57.8947										20	17.3913	15.3846	17.6471	50	40	38.8889	23.0769	50	35.7143	36	22.2222
		Mean	7.91358	51.8568	53.2063										16.6667	18.75	19.0476	16	47.8261	30.7692	32.1429	19.0476	47.0588	35.7143	43.75	23.0769
		SD	0.468973	1.9265	4.15082									Mean	16.9841	17.1753	16.5279	15.6601	51.1272	36.5527	37.5661	23.3008	47.3529	36.63	37.6944	23.433
														SD	2.87034	1.69307	2.18523	2.17689	3.98612	5.03935	4.89775	4.36938	2.51294	1.58613	5.41111	1.42272
	b													fig.4d	HeLa micronuclei (%)
		fig.4b	B16F10 micronuclei (%)					fig.4b	B16F10 micronuclei (%)						Adjusted P Value
			shLuc	shTRABID#1	shTRABID#2			Tukey's multiple comparisons test	Adjusted P Value					Tukey's multiple comparisons test	shLuc	shTRABID#1	shTRABID#2
			10	52.1739	50			shLuc vs. shTRABID #1	<0.0001					Vector vs. Aurora B+Survivn	0.9996	0.0194	0.0137
			10	50	51.2821			shLuc vs. shTRABID #2	<0.0001					Vector vs. VPS34	0.9943	0.0281	0.0239
			12	54.1667	52.7778									Vector vs. Aurora B+Survivin+VPS34	0.8888	0.0003	<0.0001
		Mean	10.6667	52.1135	51.3533									Aurora B vs. Aurora B+Survivin+VPS34	0.8448	0.0315	0.0041
		SD	1.1547	2.08399	1.39026									VPS34 vs. Aurora B+Survivin+VPS34	0.964	0.0217	0.0025
	f												e
		fig.4f	% cells with LC3+ micronuclei											fig.4e	HeLa micronuclei (%)
			shLuc		shTRABID#1		shTRABID#2								shLuc			shTRABID#1			shTRABID#2
			Vector	VPS34	Vector	VPS34	Vector	VPS34							Vector	VPS34	VPS34+Bafilomycin	Vector	VPS34	VPS34+Bafilomycin	Vector	VPS34	VPS34+Bafilomycin
			75	60	14.2857	33.3333	10	42.8571							10	20	15.3846	53.3333	30.7692	42.8571	53.3333	33.3333	41.6667
			66.6667	60	11.1111	33.3333	16.6667	44.4444							18.75	16.6667	20	47.0588	31.25	45.4545	56.25	30	37.5
			66.6667	75	16.6667	28.5714	11.1111	50							14.2857	18.1818	18.75	55.5556	31.5789	40	45.4545	29.1667	46.6667
		Mean	69.4445	65	14.0212	31.746	12.5926	45.7672						Mean	14.3452	18.2828	18.0449	51.9826	31.1994	42.7706	51.6793	30.8333	41.9444
		SD	4.81123	8.66025	2.78723	2.74928	3.57172	3.75065						SD	4.3753	1.66895	2.38713	4.40648	0.407224	2.7283	5.58456	2.20479	4.58964
		fig.4f	% cells with LC3+ micronuclei
		Tukey's multiple comparisons test			Adjusted P Value
														fig.4e	HeLa micronuclei (%)
		shLuc:Vector vs. shLuc:VPS34			0.8617										Adjusted P Value
		shLuc:Vector vs. shTRABID#1:Vector			<0.0001									Tukey's multiple comparisons test	shLuc	shTRABID#1	shTRABID#2
		shLuc:Vector vs. shTRABID#2:Vector			<0.0001									Vector vs. VPS34	0.32	0.0004	0.0027
		shTRABID#1:Vector vs. shTRABID#1:VPS34			0.0075									VPS34 vs. VPS34+Bafilomycin	0.9949	0.0078	0.047
		shTRABID#2:Vector vs. shTRABID#2:VPS34			<0.0001
		fig.4f	micronuclei colocalized or surrounded by LC3 signals			micronuclei colocalized or surrounded by LC3 signals			micronuclei colocalized or surrounded by LC3 signals
		Vector-no.1	DAPI	LC3	Vector-no.2	DAPI	LC3	VPS34-no.1	DAPI	LC3
		Distance (nm)	Intensity		Distance (nm)	Intensity		Distance (nm)	Intensity
		0	147	144	0	184.25	180.5	0	152.83	205.83
		0.20716	219.02	536.02	0.20716	225.08	245.71	0.20716	146.02	1165.21
		0.41432	187.78	1281.62	0.41432	318.57	356.5	0.41432	163.59	1641.31
		0.62148	206.09	2215.55	0.62148	643.16	1595.12	0.62148	397.81	2456.61
		0.82864	274.25	1101.75	0.82864	1460.85	2357.95	0.82864	1211	2256.25
		1.0358	514.38	866.79	1.0358	2900.24	1568.21	1.0358	1300.24	1568.21
		1.24296	1823.88	768.78	1.24296	3571.89	1077.55	1.24296	1571.89	1077.55
		1.45012	2678.83	689.04	1.45012	3885.14	695.02	1.45012	1885.14	695.02
		1.65728	3503.5	552	1.65728	3704.11	903.11	1.65728	2004.11	903.11
		1.86444	3584.97	889.49	1.86444	2644.22	1943.7	1.86444	2644.22	1943.7
		2.0716	2448.59	1702.06	2.0716	1159.65	2560.65	2.0716	2796.91	1636.25
		2.27876	1287.62	2056.02	2.27876	380.31	2431.87	2.27876	2031.87	2560.65
		2.48592	511.62	2226.5	2.48592	159.85	2097.56	2.48592	1897.56	2431.87
		2.69308	217.2	1722.58	2.69308	158.67	1795.17	2.69308	928.28	2149.38
		2.90024	173.38	642.94	2.90024	204.4	748.64	2.90024	429.96	1737.19
		3.1074	146.88	286.06	3.1074	204.08	625.32	3.1074	189.99	1483.22
		3.31456	147	281	3.31456	163.89	761.69	3.31456	146.64	854.69

## Sheet: Figure.5
	Figure 5
	a					b				c									d
	e					f				g
	h
		fig.5h	% of cells with nuclear p65					fig.5h	% of cells with nuclear p65
			shLuc	shTRABID#1	shTRABID#2			Tukey's multiple comparisons test	Adjusted P Value
			5.26316	38.0952	41.6667			shLuc vs. shTRABID #1	<0.0001
			6.66667	40	42.8571			shLuc vs. shTRABID #2	<0.0001
			4.54545	38.4615	44.4444
		Mean	5.49176	38.8522	42.9894
		SD	1.07893	1.01073	1.39357
	i
		fig.5i	secreted IFNB (pg/ml)					fig.5i	secreted IFNB (pg/ml)
			shLuc	shTRABID#1	shTRABID#2			Tukey's multiple comparisons test	Adjusted P Value
			5.71429	40.9526	83.8099			shLuc vs. shTRABID #1	0.0001
			5.71429	50.4764	74.2861			shLuc vs. shTRABID #2	<0.0001
			5.71429	55.2384	79.048
		Mean	5.71429	48.8891	79.048
		SD	0	7.27396	4.76193
	j												k																n
		fig.5j	IFNB promoter activity (Fold change)					fig.5j	IFNB promoter activity (Fold change)					fig.5k	HeLa-Relative mRNA levels							fig.5k	HeLa-Relative mRNA levels							fig.5n	Relative IFNB mRNA level						fig.5n	Relative IFNB mRNA level
			shLuc	shTRABID#1	shTRABID#2			Tukey's multiple comparisons test	Adjusted P Value							shLuc			Mean	SD			Tukey's multiple comparisons test and Adjusted P Value								Vehicle	Vector+TRABIDi	Aurora B+Survivin+TRABIDi	VPS34+TRABIDi	Aurora B+Survivin+VPS34+TRABIDi			Tukey's multiple comparisons test				Adjusted P Value
			0.949426	2.12924	2.59217			shLuc vs. shTRABID #1	<0.0001						IFNA1	1.03766	1.0163	0.94825	1.00074	0.0466926		IFNA1	shLuc vs. shTRABID #1	0.001	shLuc vs. shTRABID #2	<0.0001					1.0377	13.1167	5.9107	9.2749	2.4509			Vehicle vs. Vector+TRABIDi				<0.0001
			1.05825	2.4746	2.60822			shLuc vs. shTRABID #2	<0.0001						IFNA2	1.03766	1.03049	0.93519	1.00111	0.0572037		IFNA2	shLuc vs. shTRABID #1	0.001	shLuc vs. shTRABID #2	<0.0001					0.9954	12.2383	6.1617	8.714	2.3674			Vector+TRABIDi vs. Aurora B+Survivin+TRABIDi				<0.0001
			0.992323	2.35381	2.5339										IFNA4	1.04488	1.04488	0.91595	1.0019	0.0744378		IFNA4	shLuc vs. shTRABID #1	<0.0001	shLuc vs. shTRABID #2	<0.0001					0.9682	11.9037	6.335	8.4757	2.3511			Vector+TRABIDi vs. VPS34+TRABIDi				<0.0001
		Mean	1	2.31922	2.5781										IFNA5	1.01396	0.98623	1	1.00006	0.0138651		IFNA5	shLuc vs. shTRABID #1	<0.0001	shLuc vs. shTRABID #2	<0.0001				Mean	1.00043	12.4196	6.1358	8.82153	2.3898			Vector+TRABIDi vs. Aurora B+Survivin+VPS34+TRABIDi				<0.0001
		SD	0.0548172	0.17526	0.0391083										IFNA6	1.04006	0.9908	0.97041	1.00042	0.0358083		IFNA6	shLuc vs. shTRABID #1	0.001	shLuc vs. shTRABID #2	<0.0001				SD	0.0350223	0.626487	0.213332	0.410308	0.0535381
															IFNA7	1.07177	1.04247	0.89503	1.00309	0.0947225		IFNA7	shLuc vs. shTRABID #1	<0.0001	shLuc vs. shTRABID #2	<0.0001
															IFNA8	1.00696	1.02811	0.96594	1.00034	0.0316098		IFNA8	shLuc vs. shTRABID #1	<0.0001	shLuc vs. shTRABID #2	<0.0001				fig.5n	Relative IFNA14 mRNA level						fig.5n	Relative IFNA14 mRNA level
															IFNA10	1.06437	1.01396	0.92659	1.00164	0.0697113		IFNA10	shLuc vs. shTRABID #1	<0.0001	shLuc vs. shTRABID #2	<0.0001					Vehicle	Vector+TRABIDi	Aurora B+Survivin+TRABIDi	VPS34+TRABIDi	Aurora B+Survivin+VPS34+TRABIDi			Tukey's multiple comparisons test				Adjusted P Value
	l														IFNA14	0.99309	1	1.00696	1.00002	0.00693502		IFNA14	shLuc vs. shTRABID #1	<0.0001	shLuc vs. shTRABID #2	<0.0001					0.9374	4.8456	3.1748	3.0244	1.2983			Vehicle vs. Vector+TRABIDi				<0.0001
		fig.5l	Relative mRNA levels												IFNA16	1.07674	1.00463	0.92445	1.00194	0.0761806		IFNA16	shLuc vs. shTRABID #1	0.001	shLuc vs. shTRABID #2	<0.0001					1.0257	4.7789	3.1969	3.088	1.2541			Vector+TRABIDi vs. Aurora B+Survivin+TRABIDi				<0.0001
				Vehicle			Mean	SD							IFNA17	1.04972	0.97942	0.97265	1.0006	0.0426765		IFNA17	shLuc vs. shTRABID #1	<0.0001	shLuc vs. shTRABID #2	<0.0001					1.0401	4.6482	3.0244	3.0455	1.2628			Vector+TRABIDi vs. VPS34+TRABIDi				<0.0001
			IFNA2	1.01396	0.986233	1	1.00006	0.0138631							IFNA21	0.99769	0.99769	1.00463	1	0.00400681		IFNA21	shLuc vs. shTRABID #1	<0.0001	shLuc vs. shTRABID #2	<0.0001				Mean	1.00107	4.75757	3.13203	3.05263	1.27173			Vector+TRABIDi vs. Aurora B+Survivin+VPS34+TRABIDi				<0.0001
			IFNA4	1.04972	1.00696	0.946058	1.00091	0.0520933							IFNB	1.16205	0.95705	0.89917	1.00609	0.138131		IFNB	shLuc vs. shTRABID #1	<0.0001	shLuc vs. shTRABID #2	<0.0001				SD	0.0556051	0.100414	0.0938659	0.0323945	0.023415
			IFNB	0.97942	1.03527	0.986233	1.00031	0.0304664							CXCL9	1	0.97942	1.02101	1.00014	0.0207964		CXCL9	shLuc vs. shTRABID #1	<0.0001	shLuc vs. shTRABID #2	<0.0001
			CXCL9	1.03527	1.02101	0.946058	1.00078	0.0479221							CXCL10	1.16205	0.97041	0.886791	1.00642	0.141116		CXCL10	shLuc vs. shTRABID #1	<0.0001	shLuc vs. shTRABID #2	<0.0001				fig.5n	Relative CXCL10 mRNA level						fig.5n	Relative CXCL10 mRNA level
			CXCL10	1.00463	0.997692	0.997692	1.00001	0.00400681							CXCL11	1.00696	1.07177	0.92659	1.00177	0.0727288		CXCL11	shLuc vs. shTRABID #1	0.001	shLuc vs. shTRABID #2	<0.0001					Vehicle	Vector+TRABIDi	Aurora B+Survivin+TRABIDi	VPS34+TRABIDi	Aurora B+Survivin+VPS34+TRABIDi			Tukey's multiple comparisons test				Adjusted P Value
			CXCL11	1.00928	1.00231	0.988514	1.00004	0.0105708							PDL1	1.02101	0.93952	1.04247	1.001	0.0543137		PDL1	shLuc vs. shTRABID #1	<0.0001	shLuc vs. shTRABID #2	<0.0001					0.9682	10.9536	3.1239	3.0175	2.4172			Vehicle vs. Vector+TRABIDi				<0.0001
			PDL1	1.01162	1.01162	0.97716	1.00013	0.0198955																							0.9954	10.8028	3.0384	2.8945	2.3349			Vector+TRABIDi vs. Aurora B+Survivin+TRABIDi				<0.0001
				TRABID inhibitor			Mean	SD								shTRABID#1			Mean	SD											1.0377	10.8779	3.1895	2.7959	2.3674			Vector+TRABIDi vs. VPS34+TRABIDi				<0.0001
			IFNA2	5.06303	5.1337	5.09824	5.09832	0.0353391							IFNA1	2.48515	2.03261	1.97703	2.16493	0.278708										Mean	1.00043	10.8781	3.11727	2.90263	2.37317			Vector+TRABIDi vs. Aurora B+Survivin+VPS34+TRABIDi				<0.0001
			IFNA4	4.95883	4.95883	5.02805	4.98191	0.0399653							IFNA2	2.00463	1.85746	1.67404	1.84538	0.165626										SD	0.0350223	0.0754002	0.0757681	0.111024	0.0414519
			IFNB	4.19887	4	4.11245	4.10377	0.0997173							IFNA4	2.23974	2.03261	1.96337	2.07857	0.143804
			CXCL9	4.59479	4.43828	4.43828	4.49045	0.090364							IFNA5	2.18859	2.01391	2.02792	2.07681	0.0970603										fig.5n	Relative CXCL11 mRNA level						fig.5n	Relative CXCL11 mRNA level
			CXCL10	2.34026	2.22942	2.18354	2.25107	0.0805726							IFNA6	2.72578	2.65124	2.19872	2.52525	0.285226											Vehicle	Vector+TRABIDi	Aurora B+Survivin+TRABIDi	VPS34+TRABIDi	Aurora B+Survivin+VPS34+TRABIDi			Tukey's multiple comparisons test				Adjusted P Value
			CXCL11	3.46615	3.46615	3.39482	3.44237	0.0411835							IFNA7	2.23457	2.23457	2.04202	2.17039	0.111169											1.0093	11.6587	5.2174	4.3269	2.9759			Vehicle vs. Vector+TRABIDi				<0.0001
			PDL1	1.5874	1.4406	1.43065	1.48621	0.0877711							IFNA8	1.97247	1.79005	1.76541	1.84264	0.113106											1.0093	11.7398	5.2902	4.2086	2.8945			Vector+TRABIDi vs. Aurora B+Survivin+TRABIDi				<0.0001
															IFNA10	3.81055	3.38698	3.31728	3.50494	0.266953											0.9817	11.9865	5.2537	4.1795	2.8945			Vector+TRABIDi vs. VPS34+TRABIDi				<0.0001
															IFNA14	2.07053	2.15846	1.98618	2.07172	0.0861462										Mean	1.0001	11.795	5.25377	4.23833	2.92163			Vector+TRABIDi vs. Aurora B+Survivin+VPS34+TRABIDi				<0.0001
															IFNA16	1.46071	1.4012	1.47087	1.44426	0.0376355										SD	0.0159349	0.170729	0.0364	0.0780688	0.0469963
		fig.5l	Relative mRNA levels												IFNA17	2.63902	2.62079	2.53151	2.59711	0.057535
			Unpaired t test-(Two-tailed)	Adjusted P Value											IFNA21	2.63293	2.59668	2.54324	2.59095	0.0451173
		IFNA2	Vehicle vs. TRABID inhibitor	<0.0001											IFNB	5.72258	5.52765	5.5661	5.60544	0.103249
		IFNA4	Vehicle vs. TRABID inhibitor	<0.0001											CXCL9	3.55537	3.65533	3.5801	3.59693	0.05206
		IFNB	Vehicle vs. TRABID inhibitor	<0.0001											CXCL10	4.74585	4.68051	4.24765	4.55801	0.27075
		CXCL9	Vehicle vs. TRABID inhibitor	<0.0001											CXCL11	3.41054	3.36359	2.77022	3.18145	0.356908
		CXCL10	Vehicle vs. TRABID inhibitor	<0.0001											PDL1	1.48452	1.50525	1.50525	1.49834	0.0119685
		CXCL11	Vehicle vs. TRABID inhibitor	<0.0001
		PDL1	Vehicle vs. TRABID inhibitor	0.0007												shTRABID#2			Mean	SD
															IFNA1	2.97592	2.99661	2.71948	2.89734	0.154375
															IFNA2	5.66994	5.55325	5.70938	5.64419	0.0811877
															IFNA4	6.6499	6.60397	6.51305	6.58897	0.0696466
															IFNA5	5.54044	5.54044	5.50217	5.52768	0.0220952
	m														IFNA6	4.74585	4.30695	4.30695	4.45325	0.253399
															IFNA7	7.46426	7.21	7.21	7.29475	0.146797
															IFNA8	3.01049	3.01049	2.96905	2.99668	0.0239254
															IFNA10	8.57419	8.69388	9.06307	8.77705	0.25483
															IFNA14	4	4.02782	3.86375	3.96386	0.0878037
															IFNA16	2.12383	2.06575	2.02324	2.07094	0.0504954
															IFNA17	5.31474	5.24157	5.31474	5.29035	0.0422447
															IFNA21	6.00709	5.9656	5.6438	5.87216	0.198854
															IFNB	12.4379	12.2666	12.1819	12.2955	0.130398
															CXCL9	9.98664	9.78112	9.64646	9.80474	0.171316
															CXCL10	16.2985	16.1859	15.4193	15.9679	0.478419
															CXCL11	10.126	9.38268	9.38268	9.63047	0.429185
															PDL1	2.23457	2.20381	2.21914	2.21917	0.01538

## Sheet: Figure.6
	Figure 6
	a
		fig.6a	Tumor volume (mm3)									fig.6a	Tumor volume (mm3)
			shCtrl										Tukey's multiple comparisons test	Adjusted P Value
		Days							Mean	SD
		4	5.635	3.978	5.23125	5.586	5.5935	7.623	5.60779	1.17137			4
		7	12.4422	17.6596	6.74025	6.1831	9.438	100.643	25.5177	37.0445			shCtrl vs. shTrabid#1	0.9998
		11	332.338	241.664	194.896	56.4736	190.288	380.402	232.677	114.985			shCtrl vs. shTrabid#2	>0.9999
		15	2354.97	1727.17	2312.71	2463.16	1915.5	1800.89	2095.73	317.663
													7
			shTrabid#1										shCtrl vs. shTrabid#1	0.9995
									Mean	SD			shCtrl vs. shTrabid#2	0.9924
		4	2.76012	3.0685	3.92	5.6	5.1	4	4.07477	1.10886
		7	6.9651	7.8242	36.88	30.6	17	40.2	23.2449	14.6241
		11	188.918	88.8022	128.01	126.7	299	93.2	154.105	79.514			11
		15	820.176	525.952	766.82	709.67	694.2	360.62	646.24	171.56			shCtrl vs. shTrabid#1	0.5293
													shCtrl vs. shTrabid#2	0.1464
			shTrabid#2
									Mean	SD			15
		4	4.35	5.52	5.7	7.6	3.7	5.6	5.41167	1.33986			shCtrl vs. shTrabid#1	<0.0001
		7	5.25	8.82	15.12	44.7	104	26.5	34.065	37.1154			shCtrl vs. shTrabid#2	<0.0001
		11	53.99	111.75	75.44	128	118.7	78	94.3133	29.2638
		15	897.02	439.18	955.86	647.13	693.04	614.39	707.77	190.85
	b
		fig.6b	Tumor Weight (g)									fig.6b	Tumor Weight (g)
			1	2	3	4	5	6	Mean	SD			Tukey's multiple comparisons test	Adjusted P Value
													shCtrl vs. shTrabid#1	<0.0001
		shCtrl	2.45	1.92	2.46	1.83	1.91	2.3	2.145	0.290293			shCtrl vs. shTrabid#2	<0.0001
		shTrabid#1	0.41	0.59	0.35	0.79	0.62	0.47	0.538333	0.1608
		shTrabid#2	0.75	0.57	0.38	0.74	0.79	0.82	0.675	0.168612
	c
		fig.6c	Survival (%)									fig.6c	Survival (%)
		Days	shLuc	shTrabid#1	shTrabid#2								Log-rank (Mantel-Cox) test	Adjusted P Value
		15	1										shCtrl vs. shTrabid#1	0.0071
		17	1										shCtrl vs. shTrabid#2	0.0049
		20	1
		22	1
		24	1
		24	1
		20		1
		26		1
		30		0
		30		0
		30		0
		30		0
		22			1
		30			0
		30			0
		30			0
		30			0
		30			0
	d
		fig.6d	Tumor volume (mm3)									fig.6d	Tumor volume (mm3)
													Tukey's multiple comparisons test	Adjusted P Value
		Days	shTrabid+Trabid WT					Mean	SD
		4	3.8	6.4	10.6	4.7	9.6	7.02	2.98362				4
		7	29.2	28	30.2	21.8	27.3	27.3	3.26956				shTrabid+Trabid WT vs. CS	0.3692
		11	30.6	68.8	75.5	90.3	75.1	68.06	22.3793
		15	324.3	231.3	715.6	299.4	737.1	461.54	244.241				7
		18	1477.97	1786.16	1342.8	1960.63	1900.03	1693.52	270.205				shTrabid+Trabid WT vs. CS	0.5861
													11
		Days	shTrabid+Trabid CS					Mean	SD				shTrabid+Trabid WT vs. CS	0.381
		4	4.7	6.5	4.2	6.1	6.8	5.66	1.14586
		7	29.8	40	25.9	19.2	32.2	29.42	7.69168				15
		11	62.6	63.2	56.1	63	46.7	58.32	7.14122				shTrabid+Trabid WT vs. CS	0.0698
		15	114.4	312	260.4	128.3	274.5	217.92	90.2843
		18	870.221	994.639	742.694	775.403	986.739	873.939	116.448				18
													shTrabid+Trabid WT vs. CS	0.0003
	e
		fig.6e	Tumor Weight (g)									fig.6e	Tumor Weight (g)
			1	2	3	4	5		Mean	SD			Tukey's multiple comparisons test	Adjusted P Value
													shTrabid+Trabid WT vs. CS	0.0008
		shTrabid+Trabid WT	1.9	1.6	1.7	1.98	1.24		1.684	0.290998
		shTrabid+Trabid CS	0.8	1	0.71	1.02	0.42		0.79	0.245153
	f
		fig.6f	Tumor volume (mm3)									fig.6f	Tumor volume (mm3)
			shCtrl										Tukey's multiple comparisons test	Adjusted P Value
		Days							Mean	SD
		4	7	7.6	6.5	3.9	8.6		6.72	1.75983			4
		7	49.9	101.4	58	45.6	71		65.18	22.4397			shCtrl vs. shTrabid#1	0.9997
		11	212.6	495.9	409.2	210.3	520		369.6	150.138			shCtrl vs. shTrabid#2	0.9997
		15	1411.7	1747.9	1787.3	1632.6	1386.1		1593.12	186.408
													7
			shTrabid#1										shCtrl vs. shTrabid#1	0.8822
									Mean	SD			shCtrl vs. shTrabid#2	0.9567
		4	5	1.8	5.6	5.2	7.8		5.08	2.14756
		7	37.5	23	30.7	28.4	46.3		33.18	8.99205
		11	241	226	243.37	219.2	219.3		229.774	11.6901			11
		15	1313.2	1382.9	1352.4	1756.3	1283		1417.56	193.125			shCtrl vs. shTrabid#1	0.1032
													shCtrl vs. shTrabid#2	0.6036
			shTrabid#2
									Mean	SD			15
		4	3.6	8.9	4.5	4.4	4.2		5.12	2.14173			shCtrl vs. shTrabid#1	0.0309
		7	58.2	44.5	30.3	52.4	45.5		46.18	10.4717			shCtrl vs. shTrabid#2	0.0345
		11	465.8	153	283.4	208.1	415.1		305.08	133.172
		15	1391	1668.9	1381.4	1276.9	1384.62		1420.56	146.637
	g
		fig.6g	Tumor Weight (g)									fig.6g	Tumor Weight (g)
			1	2	3	4	5		Mean	SD			Tukey's multiple comparisons test	Adjusted P Value
													shCtrl vs. shTrabid#1	0.0143
		shCtrl	1.5198	1.5765	1.4719	1.5742	1.4092		1.51032	0.0711542			shCtrl vs. shTrabid#2	0.017
		shTrabid#1	0.9091	1.3251	1.0862	0.6813	1.1501		1.03036	0.245395
		shTrabid#2	0.6992	1.1235	1.3172	0.7687	1.3125		1.04422	0.294842
	h
		fig.6h	CD45+ cells (% cells in tumor)									fig.6h	CD45+ cells (% cells in tumor)
		shCtrl											Tukey's multiple comparisons test	Adjusted P Value
						Mean	SD						shCtrl vs. shTrabid#1	0.0049
		0.96	0.96	1.13	0.98	1.0075	0.0822091						shCtrl vs. shTrabid#2	0.0001
		shTrabid#1
		1.79	1.65	1.85	2.92	2.0525	0.584373
		shTrabid#2
		2.84	2.82	2.75	2.76	2.7925	0.0442531
	i
		fig.6i	CD4+ T cells (% CD3+ gate)									fig.6i	CD4+ T cells (% CD3+ gate)
		shCtrl											Tukey's multiple comparisons test	Adjusted P Value
						Mean	SD						shCtrl vs. shTrabid#1	0.0344
		29.7	33.4	29	25.1	29.3	3.40098						shCtrl vs. shTrabid#2	0.0332
		shTrabid#1
		36.5	37.2	47.4	38.3	39.85	5.08757
		shTrabid#2
		33.6	46.1	43.7	36.3	39.925	5.93092
	j
		fig.6j	CD8+ T cells (% CD3+ gate)									fig.6j	CD8+ T cells (% CD3+ gate)
		shCtrl											Tukey's multiple comparisons test	Adjusted P Value
						Mean	SD						shCtrl vs. shTrabid#1	<0.0001
		20.6	19.8	19.5	17.2	19.275	1.45917						shCtrl vs. shTrabid#2	<0.0001
		shTrabid#1
		33.6	32.5	33.3	35	33.6	1.04243
		shTrabid#2
		45.1	46.4	44.4	46.6	45.625	1.05317
	k
		fig.6k	FoxP3+ cells (% CD4+ gate)									fig.6k	FoxP3+ cells (% CD4+ gate)
		shCtrl											Tukey's multiple comparisons test	Adjusted P Value
						Mean	SD						shCtrl vs. shTrabid#1	<0.0001
		47.8	51	47.6	52.1	49.625	2.26918						shCtrl vs. shTrabid#2	0.0002
		shTrabid#1
		24.2	23.5	30.9	36	28.65	5.92762
		shTrabid#2
		30.1	34.1	29.8	31.4	31.35	1.96044
	l
		fig.6l	GZMB+ cells (% CD8+ gate)									fig.6l	GZMB+ cells (% CD8+ gate)
		shCtrl											Tukey's multiple comparisons test	Adjusted P Value
						Mean	SD						shCtrl vs. shTrabid#1	<0.0001
		7.17	7.23	8.54	8.11	7.7625	0.673269						shCtrl vs. shTrabid#2	<0.0001
		shTrabid#1
		27.4	26.4	31.4	33.1	29.575	3.19205
		shTrabid#2
		24.3	20.7	25.5	25.4	23.975	2.25
	m
		fig.6m	NK1.1+ cells (% CD45+ gate)									fig.6m	NK1.1+ cells (% CD45+ gate)
		shCtrl											Tukey's multiple comparisons test	Adjusted P Value
						Mean	SD						shCtrl vs. shTrabid#1	<0.0001
		1.85	1.98	2.28	2.64	2.1875	0.351319						shCtrl vs. shTrabid#2	0.0002
		shTrabid#1
		11.2	10.4	15	14.4	12.75	2.28838
		shTrabid#2
		8.05	9.45	9.08	9.63	9.0525	0.706464
	n
		fig.6n	MHCII+ cells (% F4/80+ gate)									fig.6n	MHCII+ cells (% F4/80+ gate)
		shCtrl											Tukey's multiple comparisons test	Adjusted P Value
						Mean	SD						shCtrl vs. shTrabid#1	<0.0001
		26.3	29	28.2	27.7	27.8	1.13431						shCtrl vs. shTrabid#2	<0.0001
		shTrabid#1
		41.9	48.7	45.6	43.9	45.025	2.87909
		shTrabid#2
		40	42	41.2	37.5	40.175	1.96363
	o
		fig.6o	CD206+ cells (% F4/80 gate)									fig.6o	CD206+ cells (% F4/80+ gate)
		shCtrl											Tukey's multiple comparisons test	Adjusted P Value
						Mean	SD						shCtrl vs. shTrabid#1	<0.0001
		31.2	33.9	33.7	32.2	32.75	1.28193						shCtrl vs. shTrabid#2	<0.0001
		shTrabid#1
		14.9	13.6	14.3	15.7	14.625	0.892095
		shTrabid#2
		14.7	15.7	13.1	12.7	14.05	1.39881
	p
		fig.6p	Tumor volume (mm3)									fig.6p	Tumor volume (mm3)
			shTrabid#2+Vehicle										Tukey's multiple comparisons test	Adjusted P Value
		Days							Mean	SD
		4	5.7	13.6	15.9	5.5	16.4		11.42	5.41729			4
		7	106.2	87.5	82.2	79	69.2		84.82	13.684			Vehicle vs. C176	0.6562
		11	650.2	540.3	540.6	674.3	366.7		554.42	121.629
		15	1479	1111.3	968.1	902.5	777.4		1047.66	269.512			7
													Vehicle vs. C176	0.0014
			shTrabid#2+C176										11
									Mean	SD			Vehicle vs. C176	0.0315
		4	13.5	12.3	6	15.4	17		12.84	4.2241
		7	175	124.5	190.1	235.4	158.4		176.68	40.8897			15
		11	699.2	764.9	769.1	714.7	1172.5		824.08	197.155			Vehicle vs. C176	0.008
		15	1479.3	3106.6	1543.4	2826.4	2467.4		2284.62	741.71
	q
		fig.6q	Tumor Weight (g)									fig.6q	Tumor Weight (g)
			1	2	3	4	5		Mean	SD			Tukey's multiple comparisons test	Adjusted P Value
													Vehicle vs. C176	0.0019
		shCtrl	2.03	1.47	1.9	1.67	1.85		1.784	0.217899
		shTrabid#1	3.59	4.7	4	2.51	3.02		3.564	0.849723

## Sheet: Figure.7
	Figure 7
	b
		fig.7b	Tumor volume										fig.7b	Tumor volume
			Vehicle											Tukey's multiple comparisons test				Adjusted P Value
									Mean	SD				4
		4	3.51	3.0942	4.432	5.3	4.3747	3.05687	3.9613	0.88973				Vehicle+isotype vs. TRABIDi+isotype				0.8355
		7	96.7481	58.2587	48.2372	36.603	51.8799	31.2321	53.8265	23.2555				Vehicle+isotype vs. Vehicle+anti-PD-1				>0.9999
		11	118.755	82.551	92.4747	87.8342	145.739	117.283	107.439	24.164				Vehicle+isotype vs. TRABIDi+anti-PD-1				0.9967
		15	1268.55	1175.27	1299.37	1415.15	1419.86	1462.95	1340.19	110.483				TRABIDi+isotype vs. TRABIDi+anti-PD-1				0.9071
														Vehicle+anti-PD-1 vs. TRABIDi+anti-PD-1				0.9963
			trabid inhibitor
									Mean	SD				7
		4	3.92587	5.65878	3.936	3.84375	3.82163	5.23125	4.40288	0.819691				Vehicle+isotype vs. TRABIDi+isotype				0.0503
		7	35.4339	16.6665	12.7705	10.6425	19.2773	21.7899	19.4301	8.8422				Vehicle+isotype vs. Vehicle+anti-PD-1				0.8801
		11	92.2849	131.339	88.1716	81.2068	91.96	70.074	92.5061	20.7751				Vehicle+isotype vs. TRABIDi+anti-PD-1				0.7197
		15	449.015	493.879	375.053	307.255	435.96	352.618	402.297	69.2045				TRABIDi+isotype vs. TRABIDi+anti-PD-1				0.1629
														Vehicle+anti-PD-1 vs. TRABIDi+anti-PD-1				0.9937
			anti-PD-1
									Mean	SD				11
		4	3.9889	4.95	3.02637	3.0492	4.5255	4.33605	3.97934	0.792604				Vehicle+isotype vs. TRABIDi+isotype				0.6701
		7	61.1274	13.838	49.7835	51.2698	16.191	70.9451	43.8591	23.6163				Vehicle+isotype vs. Vehicle+anti-PD-1				0.9433
		11	116.305	68.7876	104.172	107.718	91.744	115.237	100.661	17.9709				Vehicle+isotype vs. TRABIDi+anti-PD-1				0.7968
		15	573.677	586.606	545.671	638.57	680.165	561.99	597.78	51.2898				TRABIDi+isotype vs. TRABIDi+anti-PD-1				>0.9999
														Vehicle+anti-PD-1 vs. TRABIDi+anti-PD-1				0.9406
			trabidi+anti-PD-1											15
									Mean	SD				Vehicle+isotype vs. TRABIDi+isotype				<0.0001
		4	3.84375	5.44	3.53762	3.0685	4.31	4.33605	4.08932	0.817393				Vehicle+isotype vs. Vehicle+anti-PD-1				<0.0001
		7	35.9994	62.3025	25.583	23.6626	27.9171	68.3087	40.6289	19.663				Vehicle+isotype vs. TRABIDi+anti-PD-1				<0.0001
		11	63.6089	104.347	72.9716	65.6811	90.7028	153.578	91.8149	34.0781				TRABIDi+isotype vs. TRABIDi+anti-PD-1				0.0006
		15	123.925	189.15	199.054	159.914	143.492	212.6	171.356	34.4728				Vehicle+anti-PD-1 vs. TRABIDi+anti-PD-1				<0.0001
	c
		fig.7c	Tumor Weight (g)										fig.7c	Tumor Weight (g)
			1	2	3	4	5	6		Mean	SD			Tukey's multiple comparisons test				Adjusted P Value
														Vehicle+isotype vs. TRABIDi+isotype				<0.0001
		Vehicle	0.905	0.949	1.113	0.929	0.862	1.08		0.973	0.100505			Vehicle+isotype vs. Vehicle+anti-PD-1				<0.0001
		anti-PD-1	0.727	0.589	0.834	0.636	0.745	0.516		0.6745	0.115829			Vehicle+isotype vs. TRABIDi+anti-PD-1				<0.0001
		trabidi	0.332	0.467	0.509	0.537	0.425	0.492		0.460333	0.0735001			TRABIDi+isotype vs. TRABIDi+anti-PD-1				<0.0001
		trabidi+PD-1	0.155	0.144	0.212	0.174	0.185	0.2		0.178333	0.0260359			Vehicle+anti-PD-1 vs. TRABIDi+anti-PD-1				<0.0001
	d
		fig.7d	Survival (%)										fig.7d	Survival (%)
		Days	Vehicle+isotype	Trabid inhibitor+isotype	Vehicle+anti-PD1	Trabid inhibitor +anti-PD-1								Log-rank (Mantel-Cox) test				Adjusted P Value
		14	1											Vehicle+isotype vs. TRABIDi+isotype				0.0018
		15	1											Vehicle+isotype vs. Vehicle+anti-PD-1				0.0018
		18	1											Vehicle+isotype vs. TRABIDi+anti-PD-1				0.0018
		19	1											TRABIDi+isotype vs. TRABIDi+anti-PD-1				0.0211
		21	1											Vehicle+anti-PD-1 vs. TRABIDi+anti-PD-1				0.0143
		26		1
		26		1
		28		1
		29		1
		30		1
		24			1
		25			1
		26			1
		27			1
		28			1
		26				1
		32				1
		35				0
		35				0
		35				0
	e
		fig.7e	CD45+ cells (% cells in tumor)										fig.7e	CD45+ cells (% cells in tumor)
		Vehicle												Tukey's multiple comparisons test				Adjusted P Value
						Mean	SD							Vehicle+isotype vs. TRABIDi+isotype				0.0006
		1.37	1.44	1.44	1.43	1.42	0.033665							Vehicle+isotype vs. Vehicle+anti-PD-1				<0.0001
		trabidi												Vehicle+isotype vs. TRABIDi+anti-PD-1				<0.0001
		4.41	3.59	4.64	3.78	4.105	0.500033							TRABIDi+isotype vs. TRABIDi+anti-PD-1				<0.0001
		anti-PD-1												Vehicle+anti-PD-1 vs. TRABIDi+anti-PD-1				<0.0001
		5.5	5.85	3.87	5.91	5.2825	0.958867
		trabidi+PD-1
		17.5	16.4	15.6	17	16.625	0.818026
	f
		fig.7f	CD4+ T cells (% CD3+ gate)										fig.7f	CD4+ T cells (% CD3+ gate)
		Vehicle+isotype												Tukey's multiple comparisons test				Adjusted P Value
						Mean	SD							Vehicle+isotype vs. TRABIDi+isotype				0.0178
		25.1	25.2	27.4	28.2	26.475	1.56498							Vehicle+isotype vs. Vehicle+anti-PD-1				0.0265
		trabidi+isotype												Vehicle+isotype vs. TRABIDi+anti-PD-1				<0.0001
		29.8	28.5	30.2	30	29.625	0.767572							TRABIDi+isotype vs. TRABIDi+anti-PD-1				0.0292
		Vehicle+anti-PD-1												Vehicle+anti-PD-1 vs. TRABIDi+anti-PD-1				0.0197
		30.6	29.9	28.8	28.4	29.425	1.00789
		trabidi+PD-1
		33.2	30.8	31.9	34.2	32.525	1.48633
	g
		fig.7g	CD8+ T cells (% CD3+ gate)										fig.7g	CD8+ T cells (% CD3+ gate)
		Vehicle+isotype												Tukey's multiple comparisons test				Adjusted P Value
						Mean	SD							Vehicle+isotype vs. TRABIDi+isotype				<0.0001
		19	23.7	19.8	18.8	20.325	2.29111							Vehicle+isotype vs. Vehicle+anti-PD-1				<0.0001
		trabidi+isotype												Vehicle+isotype vs. TRABIDi+anti-PD-1				<0.0001
		33.5	33.9	29.8	30.9	32.025	1.99228							TRABIDi+isotype vs. TRABIDi+anti-PD-1				<0.0001
		Vehicle+anti-PD-1												Vehicle+anti-PD-1 vs. TRABIDi+anti-PD-1				<0.0001
		38.9	40.4	38.3	38.8	39.1	0.905539
		trabidi+PD-1
		50.6	50.6	49.4	51.4	50.5	0.824621
	h
		fig.7h	GZMB+ cells (% CD8+ gate)										fig.7h	GZMB+ cells (% CD8+ gate)
		Vehicle+isotype												Tukey's multiple comparisons test				Adjusted P Value
						Mean	SD							Vehicle+isotype vs. TRABIDi+isotype				0.0032
		9.9	11.9	11.1	12	11.225	0.970824							Vehicle+isotype vs. Vehicle+anti-PD-1				<0.0001
		trabidi+isotype												Vehicle+isotype vs. TRABIDi+anti-PD-1				<0.0001
		17.1	21.1	36.2	35.8	27.55	9.89427							TRABIDi+isotype vs. TRABIDi+anti-PD-1				<0.0001
		Vehicle+anti-PD-1												Vehicle+anti-PD-1 vs. TRABIDi+anti-PD-1				0.0595
		54.7	51.6	54.7	54	53.75	1.47083
		trabidi+PD-1
		65.8	63.8	63.8	62.7	64.025	1.29196
	i
		fig.7i	NK1.1+ cells (% CD45+ gate)										fig.7i	NK1.1+ cells (% CD45+ gate)
		Vehicle+isotype												Tukey's multiple comparisons test				Adjusted P Value
						Mean	SD							Vehicle+isotype vs. TRABIDi+isotype				0.152
		4.55	5.2	4.79	4.82	4.84	0.268701							Vehicle+isotype vs. Vehicle+anti-PD-1				0.0099
		trabidi+isotype												Vehicle+isotype vs. TRABIDi+anti-PD-1				<0.0001
		8.66	7.64	7.54	9.07	8.2275	0.756015							TRABIDi+isotype vs. TRABIDi+anti-PD-1				<0.0001
		Vehicle+anti-PD-1												Vehicle+anti-PD-1 vs. TRABIDi+anti-PD-1				<0.0001
		10.2	9.99	10.6	11.5	10.5725	0.668101
		trabidi+PD-1
		24.3	18.7	25.1	17	21.275	4.02854
	j
		fig.7j	FoxP3+ cells (% CD4+ gate)										fig.7j	FoxP3+ cells (% CD4+ gate)
		Vehicle+isotype												Tukey's multiple comparisons test				Adjusted P Value
						Mean	SD							Vehicle+isotype vs. TRABIDi+isotype				<0.0001
		50.4	51.6	53.2	53.5	52.175	1.4477							Vehicle+isotype vs. Vehicle+anti-PD-1				0.0004
		trabidi+isotype												Vehicle+isotype vs. TRABIDi+anti-PD-1				<0.0001
		45.9	46.7	44	44.6	45.3	1.22474							TRABIDi+isotype vs. TRABIDi+anti-PD-1				<0.0001
		Vehicle+anti-PD-1												Vehicle+anti-PD-1 vs. TRABIDi+anti-PD-1				<0.0001
		47	48.4	44.4	46.5	46.575	1.65806
		trabidi+PD-1
		37.7	39.1	39.7	37.5	38.5	1.07083
	k
		fig.7k	MHCII+ cells (% F4/80+ gate)										fig.7k	MHCII+ cells (% F4/80+ gate)
		Vehicle+isotype												Tukey's multiple comparisons test				Adjusted P Value
						Mean	SD							Vehicle+isotype vs. TRABIDi+isotype				0.0002
		37.8	38.5	37.4	35.8	37.375	1.14419							Vehicle+isotype vs. Vehicle+anti-PD-1				0.0421
		trabidi+isotype												Vehicle+isotype vs. TRABIDi+anti-PD-1				<0.0001
		47.5	48.1	45.4	45.2	46.55	1.46629							TRABIDi+isotype vs. TRABIDi+anti-PD-1				0.0007
		Vehicle+anti-PD-1												Vehicle+anti-PD-1 vs. TRABIDi+anti-PD-1				<0.0001
		40.6	41.9	42.2	42.4	41.775	0.809835
		trabidi+PD-1
		58.1	56.6	50.9	51.9	54.375	3.51319
	l
		fig.7l	CD206+ cells (% F4/80 gate)										fig.7l	CD206+ cells (% F4/80 gate)
		Vehicle+isotype												Tukey's multiple comparisons test				Adjusted P Value
						Mean	SD							Vehicle+isotype vs. TRABIDi+isotype				<0.0001
		26.8	27.6	27.3	28.8	27.625	0.85							Vehicle+isotype vs. Vehicle+anti-PD-1				0.0009
		trabidi+isotype												Vehicle+isotype vs. TRABIDi+anti-PD-1				<0.0001
		16	17.7	16.7	18.4	17.2	1.06145							TRABIDi+isotype vs. TRABIDi+anti-PD-1				0.0007
		Vehicle+anti-PD-1												Vehicle+anti-PD-1 vs. TRABIDi+anti-PD-1				<0.0001
		22.2	20.1	19.9	25.6	21.95	2.64638
		trabidi+PD-1
		9.46	8.98	8.81	8.45	8.925	0.419563

## Sheet: Figure.8
	Figure 8
	a									b													c
		figure.8a									figure.8b													figure.8c
		Cancer		IFNB1	CXCL9	CXCL10	CXCL11					X_Cell					CIBERSORT								Pro-tumor
		ACC	r	-0.3047	-0.3185	-0.473	-0.353					Cancer	Infiltration	Rho	FDR		Cancer	Infiltration	Rho	FDR					Cancer	infiltrates	rho	p
			P value	0.0063	0.0042	<0.0001	0.0014					UVM	T cell CD4+ effector memory	0.0903407	0.434585		UVM	T cell CD8+	0.0602822	0.602509					UVM	Macrophage M2_CIBERSORT-ABS	0.457973	2.81e-05
		CHOL	r	-0.2808	-0.059	0.04579	-0.2757					UCS	T cell CD4+ effector memory	-0.280169	0.042162		UCS	T cell CD8+	-0.221541	0.110877					UVM	T cell regulatory (Tregs)_XCELL	0.357672	0.00140522
			P value	0.0617	0.7002	0.7652	0.0668					UCEC	T cell CD4+ effector memory	-0.188841	0.0780617		UCEC	T cell CD8+	-0.263758	0.013027					UCS	Macrophage M2_CIBERSORT-ABS	0.143121	0.306607
		BLCA	r	-0.1396	-0.09481	-0.1483	-0.1486					THYM	T cell CD4+ effector memory	-0.127437	0.17471		THYM	T cell CD8+	-0.0908974	0.333985					UCS	T cell regulatory (Tregs)_XCELL	0.152233	0.276506
			P value	0.0039	0.0505	0.0021	0.0021					THCA	T cell CD4+ effector memory	-0.335893	2.46486e-14		THCA	T cell CD8+	-0.200615	7.97552e-06					UCEC	Macrophage M2_CIBERSORT-ABS	-0.0197256	0.855258
		CESC	r	-0.2299	-0.1738	-0.2401	-0.2555					TGCT	T cell CD4+ effector memory	-0.18184	0.0275043		TGCT	T cell CD8+	-0.186053	0.0240547					UCEC	T cell regulatory (Tregs)_XCELL	-0.032086	0.766645
			P value	<0.0001	0.0022	<0.0001	<0.0001					STAD	T cell CD4+ effector memory	-0.244049	1.52194e-06		STAD	T cell CD8+	-0.0653115	0.204571					THYM	Macrophage M2_CIBERSORT-ABS	0.372152	4.21e-05
		BRCA	r	-0.1057	-0.09435	-0.1544	-0.1516					SKCM-Primary	T cell CD4+ effector memory	-0.131851	0.186503		SKCM-Primary	T cell CD8+	-0.158942	0.110576					THYM	T cell regulatory (Tregs)_XCELL	0.122615	0.191735
			P value	0.0002	0.001	<0.0001	<0.0001					SKCM-Metastasis	T cell CD4+ effector memory	-0.0638885	0.230516		SKCM-Metastasis	T cell CD8+	-0.079847	0.133771					THCA	Macrophage M2_CIBERSORT-ABS	0.0447415	0.323971
		COAD	r	-0.301	-0.2005	-0.2104	-0.1842					SKCM	T cell CD4+ effector memory	-0.0861936	0.0656232		SKCM	T cell CD8+	-0.0964519	0.0392966					THCA	T cell regulatory (Tregs)_XCELL	0.146317	0.0011894
			P value	0.4591	0.6764	0.0286	0.0001					SARC	T cell CD4+ effector memory	-0.270208	1.87764e-05		SARC	T cell CD8+	-0.0457272	0.477093					TGCT	Macrophage M2_CIBERSORT-ABS	0.202989	0.0136696
		COADREAD	r	0.04916	-0.002643	-0.1117	-0.1926					READ	T cell CD4+ effector memory	-0.100176	0.347507		READ	T cell CD8+	0.12459	0.241996					TGCT	T cell regulatory (Tregs)_XCELL	0.171786	0.0374791
			P value	0.3068	0.9562	0.02	<0.0001					PRAD	T cell CD4+ effector memory	-0.0717001	0.144323		PRAD	T cell CD8+	-0.213181	1.15732e-05					STAD	Macrophage M2_CIBERSORT-ABS	0.269582	9.83e-08
		KIRC	r	-0.301	-0.2005	-0.2104	-0.1842					PCPG	T cell CD4+ effector memory	0.0450139	0.563513		PCPG	T cell CD8+	-0.118571	0.126972					STAD	T cell regulatory (Tregs)_XCELL	-0.00872053	0.865629
			P value	<0.0001	<0.0001	<0.0001	<0.0001					PAAD	T cell CD4+ effector memory	-0.260411	0.000581959		PAAD	T cell CD8+	0.0715007	0.35272					SKCM-Primary	Macrophage M2_CIBERSORT-ABS	0.290363	0.00307195
		ESCA	r	0.01662	0.09003	0.0441	0.03185					OV	T cell CD4+ effector memory	-0.210486	0.000831098		OV	T cell CD8+	-0.197204	0.00176642					SKCM-Primary	T cell regulatory (Tregs)_XCELL	0.216953	0.0285047
			P value	0.8172	0.2095	0.5394	0.6576					MESO	T cell CD4+ effector memory	-0.263315	0.0148987		MESO	T cell CD8+	-0.0224905	0.838113					SKCM-Metastasis	Macrophage M2_CIBERSORT-ABS	0.369445	6.86e-13
		GBM	r	-0.1716	-0.3491	-0.5323	-0.4803					LUSC	T cell CD4+ effector memory	-0.0157749	0.731112		LUSC	T cell CD8+	-0.0863387	0.0595327					SKCM-Metastasis	T cell regulatory (Tregs)_XCELL	0.293682	1.79e-08
			P value	0.0244	<0.0001	<0.0001	<0.0001					LUAD	T cell CD4+ effector memory	-0.0906818	0.0441674		LUAD	T cell CD8+	-0.0218507	0.628393					SKCM	Macrophage M2_CIBERSORT-ABS	0.365048	7.48e-16
		HNSC	r	-0.1975	-0.1111	-0.1812	-0.1946					LIHC	T cell CD4+ effector memory	-0.132523	0.0137612		LIHC	T cell CD8+	-0.0697783	0.196029					SKCM	T cell regulatory (Tregs)_XCELL	0.288695	3.19e-10
			P value	<0.0001	0.0082	<0.0001	<0.0001					LGG	T cell CD4+ effector memory	-0.0683986	0.135372		LGG	T cell CD8+	-0.173124	0.000142439					SARC	Macrophage M2_CIBERSORT-ABS	-0.0508114	0.42945
		KIRP	r	-0.04157	0.07202	0.03767	0.04					KIRP	T cell CD4+ effector memory	-0.152374	0.0142888		KIRP	T cell CD8+	-0.14909	0.0165519					SARC	T cell regulatory (Tregs)_XCELL	-0.0307822	0.63231
			P value	0.4565	0.1967	0.5	0.4738					KIRC	T cell CD4+ effector memory	-0.357747	2.2988e-15		KIRC	T cell CD8+	-0.282834	6.29327e-10					READ	Macrophage M2_CIBERSORT-ABS	0.301046	0.00393591
		DLBC	r	0.01605	0.1911	0.07522	0.07636					KICH	T cell CD4+ effector memory	-0.197041	0.115663		KICH	T cell CD8+	0.046272	0.714355					READ	T cell regulatory (Tregs)_XCELL	0.077849	0.465803
			P value	0.9138	0.1933	0.6114	0.606					HNSC-HPV+	T cell CD4+ effector memory	0.18685	0.0795516		HNSC-HPV+	T cell CD8+	-0.25756	0.0148208					PRAD	Macrophage M2_CIBERSORT-ABS	0.250893	2.16e-07
		LIHC	r	-0.1283	-0.06652	-0.01928	-0.1234					HNSC-HPV-	T cell CD4+ effector memory	-0.128733	0.00995629		HNSC-HPV-	T cell CD8+	-0.227245	4.41405e-06					PRAD	T cell regulatory (Tregs)_XCELL	0.17349	0.00037819
			P value	0.0082	0.1721	0.6925	0.011					HNSC	T cell CD4+ effector memory	-0.0657769	0.145153		HNSC	T cell CD8+	-0.184187	3.95178e-05					PCPG	Macrophage M2_CIBERSORT-ABS	0.127187	0.101436
		LUAD	r	-0.2703	-0.104	-0.2177	-0.1693					GBM	T cell CD4+ effector memory	-0.0462629	0.591392		GBM	T cell CD8+	-0.132143	0.123736					PCPG	T cell regulatory (Tregs)_XCELL	0.0759217	0.329479
			P value	<0.0001	0.0125	<0.0001	<0.0001					ESCA	T cell CD4+ effector memory	-0.116634	0.118941		ESCA	T cell CD8+	-0.102399	0.171357					PAAD	Macrophage M2_CIBERSORT-ABS	0.57007	4.01e-16
		LUSC	r	-0.09088	-0.0574	-0.09338	-0.03557					DLBC	T cell CD4+ effector memory	-0.173741	0.277314		DLBC	T cell CD8+	-0.0434865	0.787187					PAAD	T cell regulatory (Tregs)_XCELL	0.207238	0.0065342
			P value	0.0326	0.1777	0.0281	0.4038					COAD	T cell CD4+ effector memory	-0.0624794	0.301888		COAD	T cell CD8+	-0.131306	0.0294827					OV	Macrophage M2_CIBERSORT-ABS	0.0436009	0.493423
		LUG	r	-0.185	-0.08741	-0.1457	-0.1025					CHOL	T cell CD4+ effector memory	0.115364	0.509302		CHOL	T cell CD8+	-0.236973	0.170483					OV	T cell regulatory (Tregs)_XCELL	0.102683	0.106
			P value	<0.0001	0.0033	<0.0001	0.0006					CESC	T cell CD4+ effector memory	-0.202633	0.000692609		CESC	T cell CD8+	-0.123907	0.039317					MESO	Macrophage M2_CIBERSORT-ABS	0.197742	0.0696698
		LGG	r	-0.2106	-0.4346	-0.4658	-0.4185					BRCA-LumB	T cell CD4+ effector memory	-0.171304	0.0175138		BRCA-LumB	T cell CD8+	-0.122664	0.090078					MESO	T cell regulatory (Tregs)_XCELL	-0.0953027	0.385605
			P value	<0.0001	<0.0001	<0.0001	<0.0001					BRCA-LumA	T cell CD4+ effector memory	-0.199059	5.09332e-06		BRCA-LumA	T cell CD8+	-0.131044	0.00283306					LUSC	Macrophage M2_CIBERSORT-ABS	0.117047	0.0105143
		SKCM	r	0.04814	-0.03197	0.008874	0.01518					BRCA-Her2	T cell CD4+ effector memory	-0.301726	0.010002		BRCA-Her2	T cell CD8+	-0.208166	0.0793085					LUSC	T cell regulatory (Tregs)_XCELL	0.0563605	0.219192
			P value	0.2956	0.4874	0.8472	0.7416					BRCA-Basal	T cell CD4+ effector memory	-0.213322	0.0047099		BRCA-Basal	T cell CD8+	0.0216974	0.776273					LUAD	Macrophage M2_CIBERSORT-ABS	0.129379	0.00400864
		UVM	r	0.003576	0.1945	0.2702	0.2093					BRCA	T cell CD4+ effector memory	-0.201422	1.47279e-10		BRCA	T cell CD8+	-0.106515	0.000769532					LUAD	T cell regulatory (Tregs)_XCELL	0.098228	0.0292015
			P value	0.9749	0.0839	0.0154	0.0624					BLCA	T cell CD4+ effector memory	-0.145667	0.00511297		BLCA	T cell CD8+	-0.15674	0.00256794					LIHC	Macrophage M2_CIBERSORT-ABS	0.148012	0.00587973
		OV	r	-0.1372	-0.1387	-0.2339	-0.2039					ACC	T cell CD4+ effector memory	-0.151522	0.200663		ACC	T cell CD8+	-0.33366	0.00391723					LIHC	T cell regulatory (Tregs)_XCELL	0.178822	0.000848851
			P value	0.0159	0.0148	<0.0001	0.0003					UVM	T cell CD4+ Th1	-0.775608	1.21038e-16		UVM	T cell gamma delta	0.0234606	0.839505					LGG	Macrophage M2_CIBERSORT-ABS	-0.384384	2.8e-18
		PAAD	r	-0.128	0.1632	-0.002527	-0.04503					UCS	T cell CD4+ Th1	-0.533099	3.96104e-05		UCS	T cell gamma delta	0.172325	0.217245					LGG	T cell regulatory (Tregs)_XCELL	0.346138	6.7e-15
			P value	0.0843	0.0273	0.9729	0.545					UCEC	T cell CD4+ Th1	-0.492042	1.12281e-06		UCEC	T cell gamma delta	-0.0732826	0.497432					KIRP	Macrophage M2_CIBERSORT-ABS	0.163185	0.00863858
		PCPG	r	0.009406	-0.1498	-0.07901	-0.1013					THYM	T cell CD4+ Th1	-0.785091	2.9405e-25		THYM	T cell gamma delta	-0.157449	0.0928592					KIRP	T cell regulatory (Tregs)_XCELL	0.158846	0.0106098
			P value	0.8983	0.0407	0.2824	0.1676					THCA	T cell CD4+ Th1	-0.525754	4.90765e-36		THCA	T cell gamma delta	-0.0309025	0.495827					KIRC	Macrophage M2_CIBERSORT-ABS	0.396907	7.61e-19
		READ	r	0.02311	0.07983	-0.07606	-0.1066					TGCT	T cell CD4+ Th1	-0.529501	5.36667e-12		TGCT	T cell gamma delta	-0.235536	0.00408062					KIRC	T cell regulatory (Tregs)_XCELL	0.0431449	0.355343
			P value	0.815	0.4182	0.4406	0.2791					STAD	T cell CD4+ Th1	-0.442228	1.40689e-19		STAD	T cell gamma delta	0.0118981	0.817413					KICH	Macrophage M2_CIBERSORT-ABS	0.183483	0.143457
		SARC	r	-0.2289	-0.1343	-0.1879	-0.1682					SKCM-Primary	T cell CD4+ Th1	-0.581892	1.41682e-10		SKCM-Primary	T cell gamma delta	-0.0755966	0.450153					KICH	T cell regulatory (Tregs)_XCELL	0.298929	0.0155688
			P value	0.0002	0.0289	0.0021	0.0061					SKCM-Metastasis	T cell CD4+ Th1	-0.4155	3.29865e-16		SKCM-Metastasis	T cell gamma delta	-0.0402125	0.450716					HNSC-HPV+	Macrophage M2_CIBERSORT-ABS	0.304364	0.00373268
		STAD	r	-0.007211	-0.1992	-0.2458	-0.266					SKCM	T cell CD4+ Th1	-0.45242	1.93333e-24		SKCM	T cell gamma delta	-0.0185971	0.691732					HNSC-HPV+	T cell regulatory (Tregs)_XCELL	0.213428	0.04462
			P value	0.8788	<0.0001	<0.0001	<0.0001					SARC	T cell CD4+ Th1	-0.408348	3.19164e-11		SARC	T cell gamma delta	-0.0968524	0.131385					HNSC-HPV-	Macrophage M2_CIBERSORT-ABS	0.183612	0.000222332
		TGCT	r	-0.04998	-0.2985	-0.3439	-0.3086					READ	T cell CD4+ Th1	-0.260905	0.0130008		READ	T cell gamma delta	-0.195345	0.0650199					HNSC-HPV-	T cell regulatory (Tregs)_XCELL	-0.0151927	0.76195
			P value	0.5355	0.0002	<0.0001	<0.0001					PRAD	T cell CD4+ Th1	-0.552018	1.49763e-34		PRAD	T cell gamma delta	-0.167018	0.000625492					HNSC	Macrophage M2_CIBERSORT-ABS	0.201014	7.01e-06
		THYM	r	-0.2641	0.1948	0.2108	0.2044					PCPG	T cell CD4+ Th1	-0.260019	0.000690045		PCPG	T cell gamma delta	0.0508229	0.51423					HNSC	T cell regulatory (Tregs)_XCELL	0.0327706	0.468309
			P value	0.0033	0.0315	0.0198	0.0239					PAAD	T cell CD4+ Th1	-0.491163	9.06234e-12		PAAD	T cell gamma delta	0.0489123	0.525232					GBM	Macrophage M2_CIBERSORT-ABS	0.243035	0.00421478
		THCA	r	0.003651	-0.1513	-0.2288	-0.2018					OV	T cell CD4+ Th1	-0.144049	0.0229965		OV	T cell gamma delta	-0.135643	0.0323921					GBM	T cell regulatory (Tregs)_XCELL	0.137667	0.108661
			P value	0.9306	0.0003	<0.0001	<0.0001					MESO	T cell CD4+ Th1	-0.385452	0.000269574		MESO	T cell gamma delta	-0.12761	0.244484					ESCA	Macrophage M2_CIBERSORT-ABS	0.100245	0.180591
		UCS	r	-0.2681	-0.06186	-0.1757	-0.1579					LUSC	T cell CD4+ Th1	-0.125143	0.00620471		LUSC	T cell gamma delta	-0.170673	0.000180188					ESCA	T cell regulatory (Tregs)_XCELL	0.0646856	0.388299
			P value	0.0437	0.6476	0.191	0.2407					LUAD	T cell CD4+ Th1	-0.186789	2.99752e-05		LUAD	T cell gamma delta	-0.136814	0.00233169					DLBC	Macrophage M2_CIBERSORT-ABS	0.501389	0.00083956
		UCEC	r	-0.1354	-0.2057	-0.2526	-0.2599					LIHC	T cell CD4+ Th1	-0.367103	1.90533e-12		LIHC	T cell gamma delta	-0.11435	0.033735					DLBC	T cell regulatory (Tregs)_XCELL	0.276718	0.079869
			P value	0.0552	0.0034	0.0003	0.0002					LGG	T cell CD4+ Th1	-0.293932	5.57114e-11		LGG	T cell gamma delta	0.00242793	0.957777					COAD	Macrophage M2_CIBERSORT-ABS	0.363199	5.34e-10
		MESO	r	-0.2986	0.01224	-0.1049	-0.1409					KIRP	T cell CD4+ Th1	-0.442738	8.24528e-14		KIRP	T cell gamma delta	-0.213183	0.00056621					COAD	T cell regulatory (Tregs)_XCELL	0.222905	0.000194072
			P value	0.005	0.9104	0.3337	0.193					KIRC	T cell CD4+ Th1	-0.640769	1.18707e-54		KIRC	T cell gamma delta	-0.193213	2.96e-05					CHOL	Macrophage M2_CIBERSORT-ABS	0.313066	0.0670711
		PRAD	r	-0.02367	0.08088	0.01317	-0.01362					KICH	T cell CD4+ Th1	-0.542731	3.00427e-06		KICH	T cell gamma delta	0.0285016	0.821688					CHOL	T cell regulatory (Tregs)_XCELL	0.264239	0.125056
			P value	0.5796	0.058	0.758	0.75					HNSC-HPV+	T cell CD4+ Th1	-0.53388	7.13813e-08		HNSC-HPV+	T cell gamma delta	-0.0420808	0.69539					CESC	Macrophage M2_CIBERSORT-ABS	0.066397	0.270773
												HNSC-HPV-	T cell CD4+ Th1	-0.432904	1.06082e-19		HNSC-HPV-	T cell gamma delta	-0.205509	3.45e-05					CESC	T cell regulatory (Tregs)_XCELL	-0.0401088	0.506184
												HNSC	T cell CD4+ Th1	-0.432902	6.85112e-24		HNSC	T cell gamma delta	-0.168183	0.000178445					BRCA-LumB	Macrophage M2_CIBERSORT-ABS	0.205354	0.00427113
												GBM	T cell CD4+ Th1	-0.0805824	0.349235		GBM	T cell gamma delta	0.0864892	0.314926					BRCA-LumB	T cell regulatory (Tregs)_XCELL	0.178914	0.0130289
												ESCA	T cell CD4+ Th1	-0.281343	0.000130303		ESCA	T cell gamma delta	-0.0376908	0.615435					BRCA-LumA	Macrophage M2_CIBERSORT-ABS	0.282353	6.23e-11
												DLBC	T cell CD4+ Th1	-0.37328	0.0162236		DLBC	T cell gamma delta	-0.255197	0.10733					BRCA-LumA	T cell regulatory (Tregs)_XCELL	0.212815	1.04e-06
												COAD	T cell CD4+ Th1	-0.345027	4.17741e-09		COAD	T cell gamma delta	-0.120289	0.0462695					BRCA-Her2	Macrophage M2_CIBERSORT-ABS	0.108219	0.36554
												CHOL	T cell CD4+ Th1	-0.34692	0.0411743		CHOL	T cell gamma delta	-0.0907811	0.604014					BRCA-Her2	T cell regulatory (Tregs)_XCELL	0.0118006	0.921629
												CESC	T cell CD4+ Th1	-0.370253	1.99275e-10		CESC	T cell gamma delta	-0.136511	0.0230645					BRCA-Basal	Macrophage M2_CIBERSORT-ABS	0.137558	0.0702882
												BRCA-LumB	T cell CD4+ Th1	-0.437076	2.32073e-10		BRCA-LumB	T cell gamma delta	0.161605	0.0251313					BRCA-Basal	T cell regulatory (Tregs)_XCELL	0.050044	0.511967
												BRCA-LumA	T cell CD4+ Th1	-0.573718	1.38366e-46		BRCA-LumA	T cell gamma delta	-0.00285361	0.948391					BRCA	Macrophage M2_CIBERSORT-ABS	0.205917	5.59e-11
												BRCA-Her2	T cell CD4+ Th1	-0.292079	0.0127906		BRCA-Her2	T cell gamma delta	0.121717	0.308432					BRCA	T cell regulatory (Tregs)_XCELL	0.151681	1.56e-06
												BRCA-Basal	T cell CD4+ Th1	-0.480063	2.04238e-11		BRCA-Basal	T cell gamma delta	-0.105894	0.164322					BLCA	Macrophage M2_CIBERSORT-ABS	0.187169	0.000305875
												BRCA	T cell CD4+ Th1	-0.500126	4.9832e-64		BRCA	T cell gamma delta	0.0234556	0.460104					BLCA	T cell regulatory (Tregs)_XCELL	0.0178024	0.733574
												BLCA	T cell CD4+ Th1	-0.329236	9.43238e-11		BLCA	T cell gamma delta	-0.0745346	0.153596					ACC	Macrophage M2_CIBERSORT-ABS	0.148143	0.211005
												ACC	T cell CD4+ Th1	-0.122105	0.303424		ACC	T cell gamma delta	-0.180668	0.126116					ACC	T cell regulatory (Tregs)_XCELL	-0.0753562	0.52632
												UVM	T cell CD8+ effector memory	0.117729	0.307861		UVM	T cell follicular helper	0.225238	0.0488942
												UCS	T cell CD8+ effector memory	-0.138084	0.324118		UCS	T cell follicular helper	0.120286	0.390929
												UCEC	T cell CD8+ effector memory	0.039361	0.715783		UCEC	T cell follicular helper	0.12957	0.22891
												THYM	T cell CD8+ effector memory	-0.402635	8.16053e-06		THYM	T cell follicular helper	-0.440451	8.4e-07
												THCA	T cell CD8+ effector memory	-0.100461	0.0264738		THCA	T cell follicular helper	-0.0967105	0.0326848
												TGCT	T cell CD8+ effector memory	-0.214901	0.00895148		TGCT	T cell follicular helper	-0.204357	0.0130352
												STAD	T cell CD8+ effector memory	-0.11613	0.0237589		STAD	T cell follicular helper	-0.113676	0.0269048
												SKCM-Primary	T cell CD8+ effector memory	0.0588356	0.556938		SKCM-Primary	T cell follicular helper	0.0965966	0.334137
												SKCM-Metastasis	T cell CD8+ effector memory	-0.101021	0.0575852		SKCM-Metastasis	T cell follicular helper	0.0174433	0.743625
												SKCM	T cell CD8+ effector memory	-0.0490565	0.295345		SKCM	T cell follicular helper	0.00619018	0.895008
												SARC	T cell CD8+ effector memory	-0.156991	0.0140914		SARC	T cell follicular helper	-0.0604361	0.34719
												READ	T cell CD8+ effector memory	-0.0706825	0.507966		READ	T cell follicular helper	-0.164187	0.122019
												PRAD	T cell CD8+ effector memory	0.0189558	0.699871		PRAD	T cell follicular helper	-0.14014	0.00418534
												PCPG	T cell CD8+ effector memory	-0.0195216	0.802275		PCPG	T cell follicular helper	0.0151667	0.845756
												PAAD	T cell CD8+ effector memory	0.0427783	0.578519		PAAD	T cell follicular helper	-0.158415	0.0385049
												OV	T cell CD8+ effector memory	-0.0416386	0.513096		OV	T cell follicular helper	0.0769014	0.226598
												MESO	T cell CD8+ effector memory	-0.0955243	0.384496		MESO	T cell follicular helper	-0.031523	0.774575
												LUSC	T cell CD8+ effector memory	-0.0660923	0.149509		LUSC	T cell follicular helper	-0.00669899	0.88398
												LUAD	T cell CD8+ effector memory	-0.0884619	0.0496418		LUAD	T cell follicular helper	-0.129758	0.00390174
												LIHC	T cell CD8+ effector memory	0.0393347	0.466467		LIHC	T cell follicular helper	-0.0791189	0.142503
												LGG	T cell CD8+ effector memory	0.019257	0.674517		LGG	T cell follicular helper	0.0926945	0.0428001
												KIRP	T cell CD8+ effector memory	-0.0221644	0.723093		KIRP	T cell follicular helper	-0.0583959	0.35019
												KIRC	T cell CD8+ effector memory	-0.306559	1.7336e-11		KIRC	T cell follicular helper	-0.346963	1.73e-14
												KICH	T cell CD8+ effector memory	-0.131872	0.295036		KICH	T cell follicular helper	-0.0174304	0.890389
												HNSC-HPV+	T cell CD8+ effector memory	-0.273738	0.00943951		HNSC-HPV+	T cell follicular helper	-0.169362	0.112591
												HNSC-HPV-	T cell CD8+ effector memory	-0.165293	0.000905443		HNSC-HPV-	T cell follicular helper	-0.184456	0.000207715
												HNSC	T cell CD8+ effector memory	-0.177165	7.78199e-05		HNSC	T cell follicular helper	-0.148797	0.000931198
												GBM	T cell CD8+ effector memory	0.176445	0.0391582		GBM	T cell follicular helper	0.0865116	0.3148
												ESCA	T cell CD8+ effector memory	-0.0993895	0.18436		ESCA	T cell follicular helper	0.0960369	0.199681
												DLBC	T cell CD8+ effector memory	0.0726878	0.651533		DLBC	T cell follicular helper	-0.31509	0.0447921
												COAD	T cell CD8+ effector memory	-0.0060569	0.920356		COAD	T cell follicular helper	-0.0451361	0.455989
												CHOL	T cell CD8+ effector memory	-0.122602	0.482905		CHOL	T cell follicular helper	-0.0642358	0.713916
												CESC	T cell CD8+ effector memory	-0.279177	2.36316e-06		CESC	T cell follicular helper	-0.118401	0.0489986
												BRCA-LumB	T cell CD8+ effector memory	-0.0568192	0.433744		BRCA-LumB	T cell follicular helper	-0.0544543	0.453152
												BRCA-LumA	T cell CD8+ effector memory	-0.0633909	0.15006		BRCA-LumA	T cell follicular helper	-0.237667	4.51e-08
												BRCA-Her2	T cell CD8+ effector memory	-0.115142	0.335488		BRCA-Her2	T cell follicular helper	-0.297291	0.0112104
												BRCA-Basal	T cell CD8+ effector memory	-0.224883	0.00285123		BRCA-Basal	T cell follicular helper	-0.0536506	0.48199
												BRCA	T cell CD8+ effector memory	-0.116465	0.000233422		BRCA	T cell follicular helper	-0.184944	4.25e-09
												BLCA	T cell CD8+ effector memory	-0.089536	0.0863084		BLCA	T cell follicular helper	-0.140928	0.00677316
												ACC	T cell CD8+ effector memory	-0.127576	0.282108		ACC	T cell follicular helper	-0.0175527	0.882821
												UVM	T cell NK	-0.651591	1.38e-10		UVM	NK cell activated	0.114391	0.321873
												UCS	T cell NK	-0.0531415	0.705491		UCS	NK cell activated	-0.127635	0.362413
												UCEC	T cell NK	-0.244183	0.0218644		UCEC	NK cell activated	-0.285015	0.00711279
												THYM	T cell NK	-0.50159	1.13e-08		THYM	NK cell activated	0.195219	0.0365476
												THCA	T cell NK	-0.545437	3.58e-39		THCA	NK cell activated	-0.103538	0.0221653
												TGCT	T cell NK	-0.516989	2.03e-11		TGCT	NK cell activated	-0.249595	0.00229794
												STAD	T cell NK	-0.23702	3.08e-06		STAD	NK cell activated	-0.17812	0.000493827
												SKCM-Primary	T cell NK	-0.519587	2.19e-08		SKCM-Primary	NK cell activated	-0.0323327	0.746995
												SKCM-Metastasis	T cell NK	-0.279028	9.41e-08		SKCM-Metastasis	NK cell activated	-0.0804507	0.130848
												SKCM	T cell NK	-0.351163	1.04e-14		SKCM	NK cell activated	-0.0764489	0.102636
												SARC	T cell NK	-0.276166	1.2e-05		SARC	NK cell activated	-0.0508157	0.42941
												READ	T cell NK	-0.26573	0.0113613		READ	NK cell activated	-0.0539845	0.613312
												PRAD	T cell NK	-0.508074	1.1e-28		PRAD	NK cell activated	-0.097483	0.0469199
												PCPG	T cell NK	-0.238351	0.00192307		PCPG	NK cell activated	-0.0505356	0.516614
												PAAD	T cell NK	-0.238571	0.00167603		PAAD	NK cell activated	-0.175101	0.0219825
												OV	T cell NK	-0.0961009	0.130453		OV	NK cell activated	-0.133357	0.0354527
												MESO	T cell NK	-0.260872	0.0158904		MESO	NK cell activated	-0.0957216	0.38351
												LUSC	T cell NK	-0.0405702	0.376639		LUSC	NK cell activated	-0.0442328	0.335048
												LUAD	T cell NK	-0.324437	1.51e-13		LUAD	NK cell activated	-0.0901135	0.0455181
												LIHC	T cell NK	-0.274863	2.14e-07		LIHC	NK cell activated	-0.1131	0.0357421
												LGG	T cell NK	-0.184093	5.14e-05		LGG	NK cell activated	-0.0310339	0.498477
												KIRP	T cell NK	-0.267063	1.37e-05		KIRP	NK cell activated	0.00741307	0.905675
												KIRC	T cell NK	-0.547548	2.03e-37		KIRC	NK cell activated	-0.247355	7.43447e-08
												KICH	T cell NK	-0.455536	0.000137296		KICH	NK cell activated	-0.170755	0.17384
												HNSC-HPV+	T cell NK	-0.298211	0.00453357		HNSC-HPV+	NK cell activated	-0.261479	0.0133185
												HNSC-HPV-	T cell NK	-0.248521	4.8e-07		HNSC-HPV-	NK cell activated	-0.186674	0.000173442
												HNSC	T cell NK	-0.268578	1.41e-09		HNSC	NK cell activated	-0.196575	1.12267e-05
												GBM	T cell NK	-0.105181	0.221242		GBM	NK cell activated	0.0269262	0.754788
												ESCA	T cell NK	-0.274452	0.000192727		ESCA	NK cell activated	-0.0156493	0.834833
												DLBC	T cell NK	-0.243835	0.124461		DLBC	NK cell activated	-0.149193	0.351863
												COAD	T cell NK	-0.150631	0.01239		COAD	NK cell activated	-0.103025	0.0881521
												CHOL	T cell NK	-0.386917	0.0216674		CHOL	NK cell activated	-0.338914	0.0464146
												CESC	T cell NK	-0.342671	4.75e-09		CESC	NK cell activated	-0.0973542	0.105919
												BRCA-LumB	T cell NK	-0.3378	1.65e-06		BRCA-LumB	NK cell activated	-0.153529	0.0334954
												BRCA-LumA	T cell NK	-0.454886	9.09e-28		BRCA-LumA	NK cell activated	-0.213447	9.6773e-07
												BRCA-Her2	T cell NK	-0.328452	0.00484994		BRCA-Her2	NK cell activated	-0.20842	0.0789345
												BRCA-Basal	T cell NK	-0.42194	6.68e-09		BRCA-Basal	NK cell activated	-0.242373	0.00127182
												BRCA	T cell NK	-0.3876	5.56e-37		BRCA	NK cell activated	-0.228325	3.19393e-13
												BLCA	T cell NK	-0.285127	2.59e-08		BLCA	NK cell activated	-0.0702751	0.178565
												ACC	T cell NK	-0.471597	2.54e-05		ACC	NK cell activated	-0.146351	0.216643
												UVM	B cell	0.335352	0.00286913		UVM	B cell memory	0.0369817	0.749488
												UCS	B cell	-0.0801774	0.568202		UCS	B cell memory	-0.348281	0.0105997
												UCEC	B cell	-0.206587	0.0534662		UCEC	B cell memory	-0.200151	0.0615252
												THYM	B cell	-0.451612	4.06e-07		THYM	B cell memory	-0.0619575	0.51067
												THCA	B cell	-0.177378	8.16e-05		THCA	B cell memory	-0.269696	1.40375e-09
												TGCT	B cell	-0.0808496	0.330317		TGCT	B cell memory	-0.102139	0.218317
												STAD	B cell	-0.0889636	0.0836934		STAD	B cell memory	-0.035029	0.496569
												SKCM-Primary	B cell	0.0446744	0.655705		SKCM-Primary	B cell memory	-0.112934	0.258418
												SKCM-Metastasis	B cell	-0.0441055	0.408063		SKCM-Metastasis	B cell memory	-0.212089	5.76639e-05
												SKCM	B cell	0.0304947	0.515519		SKCM	B cell memory	-0.173549	0.000192835
												SARC	B cell	-0.241065	0.00014327		SARC	B cell memory	-0.321196	2.92828e-07
												READ	B cell	-0.0624936	0.558446		READ	B cell memory	-0.119222	0.263043
												PRAD	B cell	0.026128	0.595145		PRAD	B cell memory	-0.133421	0.00642502
												PCPG	B cell	0.0529674	0.496615		PCPG	B cell memory	0.0167817	0.829569
												PAAD	B cell	0.103324	0.178682		PAAD	B cell memory	-0.125524	0.101865
												OV	B cell	-0.112607	0.0761279		OV	B cell memory	-0.134084	0.0344538
												MESO	B cell	0.0450236	0.682423		MESO	B cell memory	-0.193219	0.0764357
												LUSC	B cell	-0.0342902	0.454965		LUSC	B cell memory	0.0473716	0.301849
												LUAD	B cell	-0.0439271	0.330387		LUAD	B cell memory	-0.0574491	0.202879
												LIHC	B cell	-0.169671	0.0015614		LIHC	B cell memory	0.0205716	0.703385
												LGG	B cell	-0.156054	0.000617256		LGG	B cell memory	-0.0723948	0.113943
												KIRP	B cell	-0.130416	0.0362983		KIRP	B cell memory	-0.13209	0.0339493
												KIRC	B cell	-0.309589	1.07e-11		KIRC	B cell memory	-0.255857	2.52451e-08
												KICH	B cell	0.168296	0.180213		KICH	B cell memory	0.272491	0.0280916
												HNSC-HPV+	B cell	0.0363183	0.735443		HNSC-HPV+	B cell memory	-0.0760644	0.478652
												HNSC-HPV-	B cell	-0.0954319	0.0565182		HNSC-HPV-	B cell memory	-0.129925	0.00928423
												HNSC	B cell	-0.0362765	0.42205		HNSC	B cell memory	-0.114243	0.011216
												GBM	B cell	0.142158	0.0974991		GBM	B cell memory	-0.190859	0.0254797
												ESCA	B cell	0.0369419	0.622477		ESCA	B cell memory	-0.0686692	0.359689
												DLBC	B cell	0.283577	0.0723822		DLBC	B cell memory	0.0443384	0.783117
												COAD	B cell	-0.0400623	0.50823		COAD	B cell memory	0.0474592	0.433111
												CHOL	B cell	0.230546	0.18272		CHOL	B cell memory	0.0465701	0.790508
												CESC	B cell	-0.185039	0.00198491		CESC	B cell memory	-0.17751	0.00303108
												BRCA-LumB	B cell	-0.0156533	0.829381		BRCA-LumB	B cell memory	-0.175832	0.0147064
												BRCA-LumA	B cell	-0.047357	0.282471		BRCA-LumA	B cell memory	-0.166008	0.000149535
												BRCA-Her2	B cell	-0.064901	0.588069		BRCA-Her2	B cell memory	-0.26901	0.0223145
												BRCA-Basal	B cell	-0.00923329	0.903754		BRCA-Basal	B cell memory	-0.11925	0.117051
												BRCA	B cell	-0.0741405	0.0193997		BRCA	B cell memory	-0.158377	5.20266e-07
												BLCA	B cell	0.00496409	0.924391		BLCA	B cell memory	-0.0893228	0.0870626
												ACC	B cell	0.116617	0.325837		ACC	B cell memory	-0.243893	0.0375836
												UVM	Macrophage M1	-0.034915	0.763065
												UCS	Macrophage M1	-0.273018	0.047933
												UCEC	Macrophage M1	-0.494184	9.92e-07
												THYM	Macrophage M1	0.145107	0.121791
												THCA	Macrophage M1	-0.311243	2.02e-12
												TGCT	Macrophage M1	-0.264792	0.00119079
												STAD	Macrophage M1	-0.0859132	0.0948965
												SKCM-Primary	Macrophage M1	-0.147332	0.139483
												SKCM-Metastasis	Macrophage M1	-0.150165	0.0046341
												SKCM	Macrophage M1	-0.0958732	0.0404969
												SARC	Macrophage M1	-0.344621	3.28e-08
												READ	Macrophage M1	0.253175	0.0160568
												PRAD	Macrophage M1	-0.25266	1.76e-07
												PCPG	Macrophage M1	-0.138469	0.0743301
												PAAD	Macrophage M1	-0.0023387	0.975781
												OV	Macrophage M1	-0.22203	0.000415386
												MESO	Macrophage M1	-0.257477	0.0173628
												LUSC	Macrophage M1	-0.161924	0.000384288
												LUAD	Macrophage M1	-0.128528	0.00425768
												LIHC	Macrophage M1	-0.253945	1.77e-06
												LGG	Macrophage M1	-0.413959	3.25e-21
												KIRP	Macrophage M1	-0.327742	7.11e-08
												KIRC	Macrophage M1	-0.289397	2.41e-10
												KICH	Macrophage M1	-0.16125	0.199412
												HNSC-HPV+	Macrophage M1	-0.150076	0.160388
												HNSC-HPV-	Macrophage M1	-0.103818	0.0379429
												HNSC	Macrophage M1	-0.114965	0.01071
												GBM	Macrophage M1	-0.264671	0.00177537
												ESCA	Macrophage M1	-0.163888	0.0279238
												DLBC	Macrophage M1	-0.142216	0.375088
												COAD	Macrophage M1	0.191774	0.00139621
												CHOL	Macrophage M1	-0.20167	0.245338
												CESC	Macrophage M1	-0.313168	1.02e-07
												BRCA-LumB	Macrophage M1	-0.226989	0.00154474
												BRCA-LumA	Macrophage M1	-0.302021	2.3e-12
												BRCA-Her2	Macrophage M1	-0.336223	0.00388204
												BRCA-Basal	Macrophage M1	-0.143193	0.0594349
												BRCA	Macrophage M1	-0.289952	1.05e-20
												BLCA	Macrophage M1	-0.139513	0.00735484
												ACC	Macrophage M1	-0.201231	0.0877933

## Sheet: supplement.1
	Supplement.1
	a								b
	e
		suppl.1e	Micronuclei (%)
			CTL	Trabid KO	Atg5 KO
			18.91	69.68	9.92908
			12.68	79.05	9.1603
			19.32	74.88	9.2437
		Mean	16.97	74.5367	9.44436
		SD	3.7209	4.69443	0.421844
	f
		suppl.1f	NEBD to mitotic exit (min)						suppl.1f	NEBD to mitotic exit (min)
			CTL	KO					Unpaired t test-(Two-tailed)	Adjusted P Value
			39.5238	48.6897					CTL vs.KO	0.0539
			47.7231	54.0351
			39.2698	49.8667
		Mean	42.1722	50.8638
		SD	4.80884	2.80876
	g
		suppl.1g	NEBD to metaphase (min)						suppl.1g	NEBD to metaphase (min)
			CTL	KO					Unpaired t test-(Two-tailed)	Adjusted P Value
			21.9048	23.3667					CTL vs.KO	0.3119
			26.0923	27.193
			22.3809	25.8333
		Mean	23.4593	25.4643
		SD	2.29262	1.93966
	i

## Sheet: supplement.2
	Supplement.2
	b
		suppl.2b	Vehicle		Lovastatin		Aphidicolin		RO-3306		Nocodazole
			raw	normalize	raw	normalize	raw	normalize	raw	normalize	raw	normalize
		G1	51.9	59.4502	57.4	59.42	9.54	11.5162	2.55	2.64386	0.604	0.713408
		G2\M	23.6	27.0332	19.1	19.77	19	22.9358	83.3	86.366	80.6	95.1998
		S	11.8	13.5166	20.1	20.81	54.3	65.548	10.6	10.9902	3.46	4.08674
			87.3	100	96.6	100	82.84	100	96.45	100	84.664	100
	c									d

[truncated: 6 more sheets: supplement.3, supplement.4, supplement.5, supplement.6, supplement.7, supplement.8]
